# Supplementary material for: Unravelling genetic variants of a swedish family with high risk of prostate cancer
Source: Hered Cancer Clin Pract. 2022 Jul 23;20:28. doi: 10.1186/s13053-022-00234-0 (PMC9308349; doi:10.1186/s13053-022-00234-0)
Supplement: Supplementary file 1 — Additional file 1. [file 13053_2022_234_MOESM1_ESM.zip]

Archive with 2 entries (2 files):
- Supplementary Figures&TablesR2.pdf
- Supplementary Table 2R2.xlsx
